# Supplementary material for: Evolution and expression analyses of the MADS-box gene family in Brassica napus
Source: PLoS One. 2018 Jul 19;13(7):e0200762. doi: 10.1371/journal.pone.0200762 (PMC6053192; doi:10.1371/journal.pone.0200762)
Supplement: S2 Table — (XLSX) [file pone.0200762.s005.xlsx]

## Sheet: Sheet1
S2 Table. Motifs identified in Type I BnMADS-box proteins in B. napus via MEME analysis.
Motif	E-value	Sequence	Width(aa)
1	7.3e-368	NSNVSFFSFGHSSVDSVVSAYLTGQRPAP	29
2	3.2e-83	EDSKEMREDJAVCMARKELGL	21
3	9.1e-258	GFWWEDEKLLKSKNPDELMEAMESMERLL	29
4	4.1e-089	KAAERLREDEAIDFDQREGSLEKMEDMSNDQTTLISTEDDQIIAVCDSFFNYNNNN	56
5	7.0e-065	AALSTTPPDEDEHHHQIEAVSENYCSNKN	29
6	1.5e-072	EGGGPPWWERPVESVPEEEMEEYMKALSVLRDNLWTRICEMGG	43
7	3.2e-474	VETVIDRFKNIBPPDPNQNNNMQLNEARRNATIRDLNNHLTZVMENLELEKKRNEELKKKRKNSKLPENWWEEPIEGLBLGQAKEFKGKLENLKKTVTTEASKYFQAT	108
8	1.2e-061	HPNFYGGSSSNAPFG	15
9	1.3e-381	VRDLISRFRQLPEEERRKKMVBQEEFLNK	29
10	8.8e-174	NVEELKYPISDHYSPDQINQLIHSLELSYSKLQERRRFLAAKANLE	46
11	6.3e-082	VDEKRRSLTDAEERKRFTKKVGEFKGSLEDKLQILKDRVRDLLYSQDHQTEPDQSRC	57
12	5.0e-155	SKYSIFLFNHENATLTQLPNSASSSFQQGSYNNL	34
13	2.5e-242	KAQEKLKKLRKENRELEMKEVMFDLLNGK	29
14	2.0e-145	DPSDLNDLGYFIDQYLKBLNRRIEFLEAN	29
15	2.0e-119	QSSNQYPNSNQSFMSLLMGQPQQMSDGQDPATVASMDDKNNGYHQLPITSQMPLTTTTT	59
