# Supplementary material for: Evolution and expression analyses of the MADS-box gene family in Brassica napus
Source: PLoS One. 2018 Jul 19;13(7):e0200762. doi: 10.1371/journal.pone.0200762 (PMC6053192; doi:10.1371/journal.pone.0200762)
Supplement: S5 Table — (XLSX) [file pone.0200762.s008.xlsx]

## Sheet: Sheet1
S5 Table. Intron pattern analyses in the K-box domain of MADS-box genes in 21 plant species investigated in this study.
	A	B	C	D	E	F	G
Chlamydomonas reinhardtii
Volvox carteri
Marchantia polymorpha			ü
Physcomitrella patens	ü		ü
Sphagnum fallax		ü	ü
Selaginella moellendorffii	ü	ü	ü
Amborella trichopoda			ü		ü
Zostera marina	ü	ü	ü		ü
Brachypodium distachyon			ü	ü	ü
Oryza sativa		ü	ü	ü	ü		ü
Sorghum bicolor			ü	ü	ü		ü
Zea mays			ü	ü	ü
Solanum lycopersicum			ü	ü	ü		ü
Vitis vinifera Genoscope		ü	ü	ü	ü		ü
Populus trichocarpa			ü	ü	ü		ü
Citrus sinensis			ü	ü	ü		ü
Gossypium raimondii			ü	ü	ü		ü
Arabidopsis thaliana	ü	ü	ü	ü	ü	ü	ü
Brassica rapa	ü	ü	ü	ü	ü	ü	ü
Brassica napus	ü	ü	ü	ü	ü	ü	ü
Glycine max			ü	ü	ü
