# Supplementary material for: Evolution and expression analyses of the MADS-box gene family in Brassica napus
Source: PLoS One. 2018 Jul 19;13(7):e0200762. doi: 10.1371/journal.pone.0200762 (PMC6053192; doi:10.1371/journal.pone.0200762)
Supplement: S6 Table — (XLSX) [file pone.0200762.s009.xlsx]

## Sheet: Sheet1
S6 Table. Homology and expression analysis of 59 sister pairs in BnMADSs.
Sister pairs	Protein				Gene		Promoter		Expression level
	BD domain		Full length		Full length		1500bp
	Identity	Similarity	Identity	Similarity	Identity	Similarity	Identity	Similarity
BnMADS150/BnMADS195	99.6	100	100	100	98.8	98.8	66.9	79.1	divergent
BnMADS103/BnMADS194	95.9	96.8	100	100	96.1	96.1	81.4	83.2	almost same
BnMADS092/BnMADS230	94.5	94.5	100	100	94.8	94.8	54.2	57.7	almost same
BnMADS093/BnMADS232	97.7	99.2	100	100	96.5	96.5	64.5	67.3	almost same
BnMADS145/BnMADS181	96.7	98.3	100	100	97.4	97.4	67.1	71.3	similiar
BnMADS046/BnMADS202	58.4	61.4	98.4	98.4	60.5	60.8	64.3	71	divergent
BnMADS003/BnMADS162	80.4	80.8	100	100	79.8	79.8	49.7	53.4	almost same
BnMADS033/BnMADS197	75	76.4	93.5	96.8	77.1	77.1	47.7	50.1	different
BnMADS128/BnMADS263	47.6	48.4	98.4	98.4	47.5	47.5	83.2	87.7	similiar
BnMADS047/BnMADS203	89.5	93.1	100	100	92.9	93.3	94.6	96.5	almost same
BnMADS090/BnMADS228	69.8	70.7	100	100	70.3	70.3	47.3	50.1	almost same
BnMADS056/BnMADS057	33.6	35.7	100	100	35.8	35.8	53.9	57.7	different
BnMADS004/BnMADS163	100	100	100	100	100	100	73.3	77.9	almost same
BnMADS101/BnMADS290	99.5	99.5	100	100	99.5	99.5	48.2	50.5	divergent
BnMADS039/BnMADS301	63.9	66.2	100	100	66.4	66.4	48.9	52.2	similiar
BnMADS113/BnMADS278	95	97.3	100	100	94.4	94.9	80.3	85	divergent
BnMADS059/BnMADS215	98.6	99.1	100	100	98.6	98.6	54.6	59.3	divergent
BnMADS037/BnMADS254	87.7	89.6	95.1	98.4	91.2	91.7	49.4	53.1	similiar
BnMADS030/BnMADS190	98.2	98.6	100	100	99.1	99.1	76.7	79.5	almost same
BnMADS152/BnMADS286	73.3	76.6	98.4	98.4	79	79	65.4	69.6	similiar
BnMADS131/BnMADS031	28.9	29.4	96.7	98.4	28.5	28.5	48.3	51.7	different
BnMADS010/BnMADS165	96.8	97.7	100	100	98.5	98.5	61.6	65.3	similiar
BnMADS041/BnMADS251	100	100	100	100	99.5	99.5	63.3	66.1	almost same
BnMADS106/BnMADS297	94.1	97.7	98.4	100	97.7	97.7	51.5	53.3	almost same
BnMADS095/BnMADS234	93.4	94.4	100	100	94.4	94.4	67.5	71.1	similiar
BnMADS026/BnMADS187	97.4	98.1	100	100	96.4	96.4	81.5	88.3	almost same
BnMADS139/BnMADS299	94.7	97.4	96.7	96.7	96.4	96.4	45.1	48.3	almost same
BnMADS133/BnMADS280	97.4	99.4	98.4	100	98.5	98.5	72.8	75.3	almost same
BnMADS089/BnMADS287	96.1	98.4	100	100	97.6	97.6	77.7	80.2	almost same
BnMADS048/BnMADS204	95	97.3	96.7	98.4	94.4	94.4	55.9	65.7	similiar
BnMADS045/BnMADS068	63	63	98.3	98.3	62.7	62.7	58.5	61.7	almost same
BnMADS108/BnMADS273	73.4	75.8	95.1	96.7	75	75.2	47.8	50.9	almost same
BnMADS035/BnMADS182	96.3	96.7	100	100	86.3	87	67.9	79.3	almost same
BnMADS153/BnMADS180	96.7	98.3	100	100	86.9	88.3	67.5	78.2	almost same
BnMADS040/BnMADS250	91.3	93	98.4	98.4	50.8	52	53.7	57.5	almost same
BnMADS123/BnMADS268	97	98.3	100	100	92	92	46.9	50.8	divergent
BnMADS042/BnMADS252	97.5	98.8	100	100	54.9	56.3	54.8	64.1	almost same
BnMADS053/BnMADS212	94.8	97.4	98.4	100	47	47.2	39.9	41.2	almost same
BnMADS001/BnMADS159	96.9	97.4	100	100	78.4	79.1	73.6	76.3	almost same
BnMADS135/BnMADS283	83.8	84.3	98.4	98.4	51.5	52	48.6	52.3	divergent
BnMADS011/BnMADS170	95.4	98.5	100	100	88.7	88.7	81.2	88.5	similiar
BnMADS025/BnMADS186	96.4	98	96.7	100	89.1	89.1	49.4	54.1	different
BnMADS032/BnMADS192	75.6	80.6	95.1	100	84.3	86.8	50.9	55.6	different
BnMADS076/BnMADS022	70.6	83.1	88.5	96.7	81.7	81.7	49.3	52.9	different
BnMADS021/BnMADS183	93.2	95.8	100	100	95.5	95.5	49.4	51.7	almost same
BnMADS097/BnMADS237	97.9	99.4	100	100	98.6	98.6	57.9	61	divergent
BnMADS096/BnMADS236	86.5	90.2	95.1	100	90.9	91.4	68.4	72.8	similiar
BnMADS094/BnMADS233	81.2	84.4	100	100	81.4	82.9	61.5	67.2	almost same
BnMADS082/BnMADS243	93.1	95.2	100	100	93.2	93.2	45.2	48.3	almost same
BnMADS127/BnMADS276	71.5	78.2	100	100	75.5	78.8	45.6	48.7	divergent
BnMADS008/BnMADS066/BnMADS224	94.5	97.87	100	100	94.4	94.4	45.2	47.5	different
BnMADS058/BnMADS198/BnMADS199	91.4	92.2	100	100	93.1	93.23	59.7	65.6	different
BnMADS217/BnMADS245/BnMADS081	38.5	58.6	100	100	55.4	58.7	57.5	63.4	different
BnMADS044/BnMADS055/BnMADS294	91.5	95.93	100	100	94.7	94.7	52.8	60.3	almost same
BnMADS028/BnMADS292/BnMADS012	97.4	99	100	100	96.1	96.07	67.6	75.3	almost same
BnMADS258/BnMADS271/BnMADS105	70.6	75.63	100	100	73.8	74.1	64.1	72.6	different
BnMADS241/BnMADS134/BnMADS085/BnMADS027	80.5	79.57	100	100	82.03	72.9	55	55.3	divergent
BnMADS049/BnMADS155/BnMADS205/BnMADS259	82.8	85	100	100	82.1	82.13	68.8	73.4	almost same
BnMADS257/BnMADS242/BnMADS104/BnMADS087	86.1	90.42	100	100	88.1	88.1	47.8	56.4	almost same
